# Supplementary material for: Neonatal Vitamin C and Cysteine Deficiencies Program Adult Hepatic Glutathione and Specific Activities of Glucokinase, Phosphofructokinase, and Acetyl-CoA Carboxylase in Guinea Pigs’ Livers
Source: Antioxidants (Basel). 2021 Jun 12;10(6):953. doi: 10.3390/antiox10060953 (PMC8231532; doi:10.3390/antiox10060953)
Supplement: Supplementary file 1 [file antioxidants-10-00953-s001.zip]

Archive with 1 entries (1 files):
- antioxidants-1241111-supplementary.pdf
